# Supplementary material for: Examining the Role of Extrachromosomal DNA in 1,216 Lung Cancers
Source: bioRxiv. 2025 Jul 24:2025.06.03.657117. Originally published 2025 Jun 7. Preprint. [Version 2] doi: 10.1101/2025.06.03.657117 (PMC12157361; doi:10.1101/2025.06.03.657117)
Supplement: Supplement 1 — Supplementary Table 1. Co-occurrence of ecDNA genetic cargo in LCINS Supplementary Table 2. Co-occurrence of ecDNA genetic cargo in LCSS Supplementary Table 3. Recurrently amplified oncogenes on ecDNA in LCINS across unique genomic loci Supplementary Table 4. Recurrently amplified oncogenes on ecDNA in LCSS across unique genomic loci Supplementary Table 5. Additional EGFR-ecDNA detected by modified pipeline [file media-1.xlsx]

## Sheet: Supplementary Table 1
Supplementary Table 1. Co-occurrence of ecDNA genetic cargo in LCINS
Tumor_Barcode	Classification	Chromothripsis in sample	Oncogene	Other gene	Immunomodulatory gene	Regulatory region	Location
NSLC-0763-T01	ecDNA	Yes	Yes	Yes	Yes	Yes	['chr12:68500201-70201087', 'chr12:70203797-70357860', 'chr12:72813119-73195500']
NSLC-0772-T01	ecDNA	No	Yes	Yes	No	Yes	['chr8:143633513-144021102', 'chr8:144023037-144640046']
NSLC-0785-T01	ecDNA	Yes	No	No	No	Yes	['chr16:34899771-34910546', 'chr16:34913438-34948069']
NSLC-0785-T01	ecDNA	Yes	No	No	No	No	['chr1:125085355-125086676', 'chr1:125118971-125119109', 'chr1:125149746-125155254', 'chr7:60927209-60934770', 'chr7:61047032-61064503']
EBUS230413A_4R	ecDNA	Yes	No	No	No	Yes	['chr12:72873062-72895612']
EBUS230413A_4R	ecDNA	Yes	No	Yes	No	Yes	['chr12:84696458-84979120']
EBUS230413A_4R	ecDNA	Yes	No	No	No	Yes	['chr12:80454324-80454440', 'chr12:82705996-82706600', 'chr12:82707657-83344082']
EBUS230413A_4R	ecDNA	Yes	Yes	Yes	Yes	Yes	['chr12:26402513-26403376', 'chr12:29891551-30747519', 'chr12:30764768-32550907', 'chr12:60677060-60754178', 'chr12:67328938-70201084', 'chr12:70203797-70518741']
LU-FF21_tumor	ecDNA	Yes	Yes	Yes	No	Yes	['chr7:54102791-55219065', 'chr7:55221368-55445986']
NSLC-0263-T01	ecDNA	Yes	No	Yes	No	Yes	['chr5:1333366-1333741', 'chr5:1342274-1357279']
NSLC-0263-T01	ecDNA	Yes	No	Yes	No	Yes	['chr8:130490858-131265429', 'chr8:131268302-132105255']
NSLC-0263-T01	ecDNA	Yes	No	Yes	Yes	Yes	['chr8:118197568-119000558']
NSLC-0264-T01	ecDNA	Yes	Yes	No	No	Yes	['chr5:23042623-23868809']
NSLC-0264-T01	ecDNA	Yes	Yes	Yes	No	Yes	['chr7:87256482-93787629', 'chr7:93793679-94992601']
NSLC-0264-T01	ecDNA	Yes	No	No	No	Yes	['chr13:104586235-104822354']
NSLC-0264-T01	ecDNA	Yes	No	No	No	No	['chr7:95709617-95736502']
NSLC-0264-T01	ecDNA	Yes	No	Yes	No	Yes	['chr7:100670169-100725003']
NSLC-0264-T01	ecDNA	Yes	Yes	Yes	No	Yes	['chr8:114950459-115804841', 'chr8:115804864-116247845', 'chr8:116287711-117166786']
NSLC-0264-T01	ecDNA	Yes	Yes	Yes	Yes	Yes	['chr14:35022646-35077964', 'chr14:35307386-36997262', 'chr7:50434923-50503807', 'chr7:50504669-51526616', 'chr7:51530992-52952329', 'chr7:53668200-53688536', 'chr7:54043161-54585243']
NSLC-0274-T01	ecDNA	Yes	No	Yes	Yes	Yes	['chr1:182758733-182782401', 'chr1:200010633-200108730', 'chr1:200154141-200159777', 'chr1:206607210-207076748', 'chr1:237325194-237329569', 'chr1:245190433-245334583', 'chr1:245646394-245654141', 'chr1:245793186-245852985', 'chr1:245856282-245859673', 'chr1:246062276-246161704', 'chr1:246586388-246750615']
NSLC-0279-T01	ecDNA	Yes	Yes	Yes	Yes	Yes	['chr20:35531936-36193079', 'chr20:50933026-52142716', 'chr20:52144389-53164604']
NSLC-0282-T01	ecDNA	Yes	No	No	No	No	['chr19:39882626-39898335']
NSLC-0282-T01	ecDNA	Yes	Yes	Yes	No	Yes	['chr5:104216318-104484604', 'chr5:156054679-158426559', 'chr13:108995261-109248923']
NSLC-0287-T01	ecDNA	Yes	Yes	Yes	No	Yes	['chr11:69071971-69966521', 'chr11:81786239-81825898', 'chr7:20116145-20217979', 'chr7:20448924-20579291', 'chr7:24302484-24318345', 'chr2:36708276-36720342']
NSLC-0287-T01	ecDNA	Yes	Yes	Yes	No	Yes	['chr5:262687-682468', 'chr5:693167-1968299', 'chr5:1971469-2561779', 'chr7:21371731-22396229', 'chr7:85805118-87855889']
NSLC-0293-T01	ecDNA	Yes	Yes	Yes	Yes	Yes	['chr14:34030422-34828205', 'chr14:34829344-35038509', 'chr14:35040301-35136477', 'chr14:35145838-37291942', 'chr9:90418079-90418237']
NSLC-0293-T01	ecDNA	Yes	Yes	Yes	No	Yes	['chr11:68834807-70053236', 'chr11:70053729-70087827', 'chr11:70087853-70132882']
NSLC-0293-T01	ecDNA	Yes	Yes	Yes	Yes	Yes	['chr12:57144484-60128065', 'chr12:60131254-61489016', 'chr12:65821033-66133871', 'chr12:66136096-71962857', 'chr12:71964332-74892220']
NSLC-0298-T01	ecDNA	No	Yes	Yes	No	Yes	['chr12:8600811-8625147', 'chr12:8633840-8676952', 'chr12:8744073-8796383', 'chr12:56283033-56295809', 'chr12:56484641-56521414', 'chr12:56542124-56576550', 'chr12:56579022-56603985', 'chr12:56726798-56771702', 'chr12:56915405-56972836', 'chr12:57673804-57676671', 'chr12:57710014-57727441', 'chr12:57737870-57770223', 'chr12:57816578-57839402', 'chr12:58010938-58033724', 'chr12:58481664-58517919',…
NSLC-0299-T01	ecDNA	Yes	No	Yes	No	Yes	['chr17:45587642-45594449', 'chr17:46135463-46252280', 'chr17:46258468-46277790', 'chr17:46282211-46292182', 'chr17:64922331-64922468']
NSLC-0309-T01	ecDNA	No	Yes	Yes	Yes	Yes	['chr11:68210311-68496845', 'chr11:68515146-68515389', 'chr11:68727135-68787696', 'chr11:69387792-69403223', 'chr11:69413043-70912058']
NSLC-0310-T01	ecDNA	Yes	No	Yes	No	Yes	['chr7:149854575-150035215', 'chr7:153786733-154060123']
NSLC-0310-T01	ecDNA	Yes	No	Yes	No	Yes	['chr7:150609827-150682636']
NSLC-0315-T01	ecDNA	Yes	Yes	Yes	Yes	Yes	['chr12:68099105-69623905', 'chr12:69855137-70478442', 'chr12:70484437-71341992', 'chr12:71579538-71962834', 'chr12:71964329-72167788']
NSLC-0315-T01	ecDNA	Yes	Yes	Yes	No	Yes	['chr5:135939189-136706857', 'chr5:136737153-136890562', 'chr5:155802970-160496350']
NSLC-0317-T01	ecDNA	Yes	Yes	Yes	Yes	Yes	['chr12:59310852-59542015', 'chr12:59552849-60128064', 'chr12:60131254-60193399', 'chr12:68194094-70478486', 'chr12:70484636-70861879', 'chr12:70871113-71208581', 'chr12:71210693-71214727', 'chr12:71218214-71276887']
NSLC-0320-T01	ecDNA	Yes	No	Yes	No	Yes	['chr14:29416837-29449827', 'chr14:29536098-30175878', 'chr14:30482820-30490648', 'chr1:60412130-61486162']
NSLC-0323-T01	ecDNA	Yes	No	Yes	No	Yes	['chr5:1569499-4362026']
NSLC-0323-T01	ecDNA	Yes	No	Yes	No	Yes	['chr5:682337-838766']
NSLC-0324-T01	ecDNA	Yes	Yes	Yes	No	Yes	['chr8:35054296-37225281', 'chr8:136765677-136833879', 'chr8:136834180-136835652', 'chr8:137336925-137345622', 'chr8:139679353-139707433', 'chr8:139707550-139709643', 'chr8:139714473-139723149', 'chr8:139724293-142413422', 'chr8:142414318-143078135', 'chr21:23705046-23847032', 'chr21:30321305-30324009', 'chr21:30324038-30421354', 'chr21:30430296-30839933', 'chr21:30841864-32679681']
NSLC-0324-T01	ecDNA	Yes	No	Yes	No	Yes	['chr7:142060019-142086459', 'chr7:142352560-142451406', 'chr7:142453554-142457710', 'chr7:142459027-142459917', 'chr7:142461133-142470759', 'chr7:142471190-142474198', 'chr7:142476805-142487957', 'chr7:142488197-142488498', 'chr7:142491984-142493157', 'chr7:142494050-142500758', 'chr7:142501405-142503277', 'chr7:142505414-142515238', 'chr7:142518607-142519184', 'chr7:142519758-142523216', 'chr7:…
NSLC-0324-T01	ecDNA	Yes	Yes	Yes	No	Yes	['chr7:148490997-149904514', 'chr7:149940901-150038827', 'chr7:150039016-150039838', 'chr7:150039955-150042011', 'chr7:150042283-150125482', 'chr7:150609811-150682633']
NSLC-0326-T01	ecDNA	No	Yes	Yes	Yes	Yes	['chr12:55881769-55974281', 'chr12:55974840-55975815', 'chr12:57087001-57095660', 'chr12:57594398-57634265', 'chr12:57635473-60018568', 'chr12:60019926-60128064', 'chr12:60131254-60288340', 'chr12:60307044-60307196', 'chr12:61431676-61431950', 'chr12:62176608-66133871', 'chr12:66136096-69163982', 'chr12:69165911-70478486', 'chr12:70484437-70566717', 'chr12:99703662-99840668', 'chr12:99848774-9985…
NSLC-0329-T01	ecDNA	Yes	Yes	Yes	Yes	Yes	['chr12:67343615-70478486', 'chr12:70484437-72226841', 'chr21:16008913-16538772']
NSLC-0330-T01	ecDNA	Yes	No	Yes	No	No	['chr8:142877462-142915294']
NSLC-0330-T01	ecDNA	Yes	No	No	No	Yes	['chr21:46568991-46596148']
NSLC-0330-T01	ecDNA	Yes	No	Yes	No	Yes	['chr21:26001843-26002391', 'chr21:26495525-26581173']
NSLC-0330-T01	ecDNA	Yes	Yes	Yes	Yes	Yes	['chr8:100464274-100469485', 'chr8:100469607-101484095', 'chr8:101491179-107542961', 'chr8:107543062-108544867', 'chr8:109056924-109132322', 'chr8:111697908-113503519', 'chr8:126443842-129318314']
NSLC-0332-T01	ecDNA	Yes	No	Yes	No	Yes	['chr19:19255588-19521620', 'chr19:20700186-20701084', 'chr19:21151765-21151960', 'chr19:21669193-21778698', 'chr6:72257458-73352781']
NSLC-0332-T01	ecDNA	Yes	Yes	Yes	Yes	Yes	['chr12:64205660-67231413', 'chr12:68700554-68924424', 'chr12:69722293-70417188']
NSLC-0339-T01	ecDNA	Yes	Yes	Yes	Yes	Yes	['chr19:43932515-45856362', 'chr2:2430961-2431174']
NSLC-0350-T01	ecDNA	Yes	Yes	Yes	No	Yes	['chr5:280957-626181', 'chr5:633854-679291', 'chr5:682344-1519370', 'chr5:3912918-4376658', 'chr5:4591402-4591503', 'chr5:5015268-5090909']
NSLC-0357-T01	ecDNA	Yes	Yes	Yes	Yes	Yes	['chr5:169917-1968299', 'chr5:1971469-5120354', 'chr5:6598057-7916937', 'chr5:7920435-10770091', 'chr5:12003231-14744897', 'chr5:16681055-16685416', 'chr5:21230802-21230912', 'chr5:21251270-21253806', 'chr5:21756600-22907274', 'chr5:24493287-24619234', 'chr5:34859290-34894423', 'chr5:34900607-35084162', 'chr5:37851338-41717129']
NSLC-0358-T01	ecDNA	Yes	No	Yes	Yes	Yes	['chr19:54775177-54775314', 'chr19:55756744-55759146', 'chr19:55761543-55771548', 'chr19:56697924-56963539', 'chr19:56964241-58014703']
NSLC-0360-T01	ecDNA	Yes	No	No	No	Yes	['chr5:12049626-13766723']
NSLC-0360-T01	ecDNA	Yes	No	No	No	Yes	['chr8:98162965-98255613']
NSLC-0360-T01	ecDNA	Yes	No	Yes	No	Yes	['chr5:5948515-6957728', 'chr5:8211630-10281451', 'chr8:104520088-105409841']
NSLC-0362-T01	ecDNA	No	Yes	Yes	Yes	Yes	['chr7:78643224-79420771', 'chr7:90351975-92883466', 'chr7:94389828-94658944', 'chr7:103067937-103234643', 'chr7:135063493-135063554', 'chr7:135300261-135315072']
NSLC-0363-T01	ecDNA	Yes	Yes	Yes	Yes	Yes	['chr12:40831467-41205879', 'chr12:57658615-61773460', 'chr12:62264992-65528144']
NSLC-0363-T01	ecDNA	Yes	Yes	Yes	Yes	Yes	['chr7:130553471-130640436', 'chr7:144054879-144240000', 'chr7:144370201-148375774', 'chr7:148379231-151315017']
NSLC-0365-T01	ecDNA	No	Yes	Yes	Yes	Yes	['chr12:60232345-60755678', 'chr12:63050965-65880395']
NSLC-0365-T01	ecDNA	No	Yes	Yes	Yes	Yes	['chr12:57691063-58091968', 'chr12:59086465-59542015', 'chr12:59543034-59548178', 'chr12:66484761-66485038', 'chr12:66535345-66604261', 'chr12:66972283-67382115', 'chr12:67383575-67391688', 'chr12:67392845-67392946', 'chr12:67397429-67450284', 'chr12:67487739-67487871', 'chr12:67489590-68048812', 'chr12:68058644-68747563', 'chr12:68756043-68941170', 'chr12:68947797-69139842', 'chr12:69247321-7179…
NSLC-0366-T01	ecDNA	Yes	No	Yes	No	Yes	['chr8:133866597-134670849', 'chr8:134798831-134858068', 'chr8:135894774-135922150', 'chr1:38584851-38584990']
NSLC-0366-T01	ecDNA	Yes	No	Yes	No	Yes	['chr8:134798831-134858068', 'chr8:135894774-135922150', 'chr2:69987935-69988070']
NSLC-0366-T01	ecDNA	Yes	Yes	Yes	No	Yes	['chr8:126749355-128452922', 'chr8:128459020-128750275', 'chr8:128753780-130838503', 'chr8:130840491-131265486', 'chr8:131268287-132430369']
NSLC-0366-T01	ecDNA	Yes	Yes	Yes	No	Yes	['chr7:54842057-55219066', 'chr7:55221367-55351300', 'chr17:28377795-28499799', 'chr17:41093349-41265572', 'chr17:41275828-41828658', 'chr6:54008170-54063911', 'chr6:54070030-55099802']
NSLC-0374-T01	ecDNA	Yes	Yes	Yes	Yes	Yes	['chr12:57554787-60128064', 'chr12:60131254-60819230', 'chr12:64046479-66133871', 'chr12:66136096-68891122', 'chr12:80281767-80533173', 'chr12:80534770-81745940', 'chr12:81750539-82178184', 'chr12:90550458-90743552']
NSLC-0380-T01	ecDNA	Yes	No	Yes	No	Yes	['chr11:58812009-58864301', 'chr11:58869080-58915092']
NSLC-0535-T01	ecDNA	Yes	Yes	Yes	Yes	Yes	['chr12:57593440-58209774', 'chr12:66548740-70266906', 'chr12:70269593-70269800']
NSLC-0414-T01	ecDNA	No	Yes	Yes	No	Yes	['chr5:1173633-1184689', 'chr5:1250749-1305900', 'chr5:1460084-1568279']
NSLC-0423-T01	ecDNA	Yes	No	Yes	No	Yes	['chr5:1846032-1968299', 'chr5:1971469-4142502']
NSLC-0423-T01	ecDNA	Yes	No	Yes	No	Yes	['chr5:6927958-6934681', 'chr5:24563266-26796592', 'chr5:26801787-27709504', 'chr5:27710088-28013857', 'chr5:28014253-28019764', 'chr5:28052567-28311900', 'chr5:28311928-28934952']
NSLC-0801-T01	ecDNA	No	No	Yes	No	Yes	['chr17:46135409-46252328', 'chr17:46258464-46260265', 'chr17:46269130-46277790', 'chr17:46282211-46292182']
NSLC-0392-T01	ecDNA	No	No	Yes	No	Yes	['chr12:63545013-63740007']
NSLC-0392-T01	ecDNA	No	Yes	Yes	Yes	Yes	['chr12:46727665-46730218', 'chr12:56807558-59613897', 'chr12:66086522-70201084', 'chr12:70203797-71208581', 'chr12:71210693-71277367']
NSLC-0392-T01	ecDNA	No	Yes	Yes	No	Yes	['chr11:68515149-68644047', 'chr11:69013011-70040597', 'chr15:22652700-23014348']
NSLC-0393-T01	ecDNA	Yes	No	Yes	No	Yes	['chr4:147016186-149069430', 'chr4:149071425-149628292']
NSLC-0806-T01	ecDNA	No	No	Yes	Yes	Yes	['chr8:56260275-58862524']
NSLC-0408-T01	ecDNA	No	Yes	Yes	Yes	Yes	['chr22:25518509-25936270', 'chr22:26184560-26297398', 'chr22:37554074-38065705', 'chr22:49526019-49579065', 'chr22:49925129-50075798']
NSLC-0807-T01	ecDNA	Yes	Yes	Yes	Yes	Yes	['chr12:56138559-56139349', 'chr12:56159332-56163432', 'chr12:56678075-56678645', 'chr12:56725006-56727742', 'chr12:56760203-56761225', 'chr12:56798428-56855855', 'chr12:56859947-57061408', 'chr12:57063559-57077906', 'chr12:57078471-57081326', 'chr12:57102966-57103153', 'chr12:63844851-63851114', 'chr12:63991719-63994285', 'chr12:64108902-64110952', 'chr12:64114946-64155971', 'chr12:64184201-6418…
NSLC-0416-T01	ecDNA	Yes	Yes	Yes	Yes	Yes	['chr12:66583507-69163982', 'chr12:69165911-70403571']
NSLC-0394-T01	ecDNA	Yes	Yes	Yes	No	Yes	['chr19:29479060-29833432', 'chr19:31381034-31464437', 'chr19:39758190-41062972', 'chr11:4831133-5094556', 'chr11:12009977-12261448', 'chr11:15753910-16083351', 'chr1:246654481-246664425', 'chr1:246670943-246815351']
NSLC-0435-T01	ecDNA	No	Yes	Yes	No	Yes	['chr5:682337-844999', 'chr5:866150-1627024', 'chr5:1628726-1968299', 'chr5:1971469-2564455', 'chr5:8416876-8465172', 'chr5:8465325-8465970', 'chr5:8468031-9473191', 'chr5:9474510-13331982', 'chr5:13337559-13855793']
NSLC-0447-T01	ecDNA	No	Yes	Yes	No	Yes	['chr1:114117298-114852908']
NSLC-0473-T01	ecDNA	No	Yes	Yes	Yes	Yes	['chr12:67092298-68758391']
NSLC-0551-T02	ecDNA	Yes	Yes	Yes	Yes	Yes	['chr14:33878867-34161337', 'chr14:34350331-38330534', 'chr20:51936470-52142718', 'chr20:52144411-54040070']
NSLC-0653-T01	ecDNA	Yes	Yes	Yes	Yes	Yes	['chr11:68564393-69971261', 'chr11:74123181-76082565', 'chr14:23298127-23587652', 'chr14:24683682-24801554', 'chr14:25150888-25217154']
NSLC-0690-T01	ecDNA	No	No	Yes	No	Yes	['chr12:32019784-32098697', 'chr12:32099051-32500158']
NSLC-0690-T01	ecDNA	No	Yes	Yes	Yes	Yes	['chr8:132695390-134070686', 'chr8:134076773-137626743']
NSLC-0515-T01	ecDNA	Yes	Yes	Yes	Yes	Yes	['chr12:66678690-66828903', 'chr12:67239129-68278053', 'chr15:82893857-82893972']
NSLC-0586-T01	ecDNA	No	No	No	No	No	['chr3:90519268-90522010', 'chr3:90550435-90550638', 'chr3:90579405-90579668', 'chr3:90618259-90622546', 'chr3:90623009-90624238', 'chr3:90629063-90642232', 'chr3:90643528-90651034', 'chr3:90652245-90656028', 'chr3:90658124-90684785', 'chr3:90685614-90707678', 'chr3:90714462-90720260', 'chr3:90864401-90871016', 'chr3:90873224-90896535', 'chr3:90903750-90914843', 'chr3:91018610-91025446', 'chr3:91…
NSLC-0636-T01	ecDNA	No	Yes	Yes	Yes	Yes	['chr12:67181454-68357849', 'chr12:68360001-70201086', 'chr12:70203797-71208495', 'chr12:71210828-71691208']
NSLC-0624-T01	ecDNA	Yes	Yes	Yes	No	Yes	['chr5:367232-683870', 'chr5:707050-1178179', 'chr5:1180673-1384490', 'chr5:7222305-8278094', 'chr5:8808415-9718245', 'chr5:9740958-10273228', 'chr5:10275273-12139544', 'chr5:13759645-14502338', 'chr12:91899192-92418053', 'chr12:92463181-92904217', 'chr12:93201332-93574383', 'chr12:93711522-94095758', 'chr12:94095785-94194127']
NSLC-0645-T01	ecDNA	Yes	Yes	Yes	Yes	Yes	['chr12:50989937-51817780', 'chr12:56669300-56685963', 'chr12:56696604-58185369', 'chr12:58289002-58381531', 'chr12:64016756-64234856', 'chr12:68780551-69809750']
NSLC-0502-T01	ecDNA	No	No	No	No	Yes	['chr9:12281921-12345198']
NSLC-0514-T01	ecDNA	Yes	Yes	Yes	No	Yes	['chr8:101683967-101684905', 'chr8:106098764-106215139', 'chr8:109561164-109565070', 'chr8:126252361-127327019', 'chr8:127333885-127771542', 'chr8:127820154-128016677', 'chr8:128031070-128089500', 'chr8:128123415-128132774', 'chr8:128144298-128199436', 'chr8:128636069-128701298', 'chr3:170554430-170825913']
NSLC-0479-T01	ecDNA	Yes	Yes	Yes	No	Yes	['chr8:38210425-38514466']
NSLC-0480-T01	ecDNA	Yes	No	No	No	No	['chr13:16003312-16004987', 'chr13:16007458-16022538']
NSLC-0613-T01	ecDNA	Yes	Yes	Yes	Yes	Yes	['chr12:59130564-60324703', 'chr12:64317308-65465319']
NSLC-0613-T01	ecDNA	Yes	No	No	No	Yes	['chr5:710026-711828', 'chr5:754070-754617', 'chr5:774482-795289', 'chr5:795998-847083']
NSLC-0613-T01	ecDNA	Yes	Yes	Yes	No	Yes	['chr12:57716888-58448026']
NSLC-0602-T01	ecDNA	No	Yes	Yes	No	Yes	['chr1:108826793-108902793', 'chr1:110240468-110520130']
NSLC-0723-T01	ecDNA	Yes	Yes	Yes	No	Yes	['chr12:56838905-56849690', 'chr12:57599662-57841282', 'chr12:57850148-58058148', 'chr12:61363769-61382803', 'chr12:70301830-70706856', 'chr12:71018844-71208581', 'chr12:71210693-71245110', 'chr12:71679456-71681795', 'chr12:71822917-71934319', 'chr12:71997310-72073310', 'chr12:73355859-73373545', 'chr12:73386845-73730094', 'chr12:74051143-74765464']
NSLC-0723-T01	ecDNA	Yes	No	No	No	Yes	['chr12:54190835-54214702', 'chr12:65001871-65027714', 'chr12:77131563-77241106', 'chr12:77304890-77327239', 'chr6:161546020-161716921']
NSLC-0723-T01	ecDNA	Yes	No	Yes	No	Yes	['chr6:71357373-72061949', 'chr12:29305078-29454699', 'chr12:29505271-29520553', 'chr12:67079194-67153770']
NSLC-0664-T01	ecDNA	Yes	Yes	Yes	Yes	Yes	['chr12:57002055-58432856', 'chr12:58556355-58563204', 'chr12:58564638-58587106', 'chr12:58587166-58589062', 'chr12:58589254-59499316', 'chr12:59504737-59506416', 'chr12:59529902-59535175', 'chr12:59535561-59535712', 'chr12:59537062-59539270', 'chr12:59542050-59571259', 'chr12:59572536-59574699', 'chr12:59672152-59780064', 'chr12:60601786-60699903', 'chr12:60718525-60854379', 'chr12:60855708-6090…
NSLC-0539-T01	ecDNA	Yes	Yes	Yes	No	Yes	['chr14:35814977-37706493']
NSLC-0481-T01	ecDNA	Yes	No	Yes	No	Yes	['chr3:195615099-195721134']
NSLC-0760-T01	ecDNA	No	Yes	Yes	No	Yes	['chr20:54072251-54653980']
NSLC-0760-T01	ecDNA	No	No	Yes	Yes	Yes	['chr20:50064463-50562562', 'chr20:58858369-58875790', 'chr20:58883716-58900255']
NSLC-0567-T01	ecDNA	Yes	Yes	Yes	Yes	Yes	['chr12:62412963-66133871', 'chr12:66136095-69885058']
NSLC-0545-T01	ecDNA	Yes	Yes	Yes	No	Yes	['chr7:114720557-116209531', 'chr7:116290001-118668897']
NSLC-0545-T01	ecDNA	Yes	Yes	Yes	Yes	Yes	['chr11:67554862-70767526']
NSLC-0580-T01	ecDNA	Yes	Yes	Yes	Yes	Yes	['chr12:57626638-57935553', 'chr12:57943639-58096315', 'chr12:63028665-63034620', 'chr12:63077889-70201084', 'chr12:70203797-71139972']
NSLC-0752-T01	ecDNA	Yes	No	No	No	Yes	['chr5:8117736-8422924']
NSLC-0752-T01	ecDNA	Yes	No	Yes	No	Yes	['chr14:46326659-46334070', 'chr14:46382863-50073313', 'chr14:50074940-50478845']
NSLC-0752-T01	ecDNA	Yes	Yes	Yes	No	Yes	['chr7:54559343-55219066', 'chr7:55221367-56150057', 'chr7:56152555-56723442']
NSLC-0607-T01	ecDNA	No	No	Yes	No	Yes	['chr16:51899912-52143312', 'chr16:58920681-58921892', 'chr16:59617355-59986167', 'chr16:60020209-60270667', 'chr16:61524250-62825521']
NSLC-0607-T01	ecDNA	No	Yes	Yes	No	Yes	['chr7:54888319-55898428']
NSLC-0546-T01	ecDNA	Yes	No	Yes	No	Yes	['chr5:37340398-37351942', 'chr5:37356154-37372999', 'chr5:37374428-37412476', 'chr5:37412680-37449358', 'chr5:37449395-37457236', 'chr5:37457247-37507820', 'chr5:37507887-37510605', 'chr5:37511488-37526446', 'chr5:37529131-37573926', 'chr5:37574078-37580309', 'chr5:37580861-37610865', 'chr5:37611232-37621461', 'chr5:37624425-37625956']
NSLC-0558-T01	ecDNA	Yes	Yes	Yes	No	Yes	['chr12:23047824-24745409', 'chr12:25221900-25308091', 'chr12:29067064-29861853', 'chr12:29869546-30325354', 'chr12:30328056-30658265', 'chr12:31390019-31873598', 'chr20:58061923-58163811']
NSLC-0661-T01	ecDNA	No	No	No	No	No	['chr12:37309402-37333223', 'chr12:37602423-37616123']
NSLC-0661-T01	ecDNA	No	Yes	Yes	Yes	Yes	['chr12:9396161-9396399', 'chr12:28866010-32177684', 'chr12:32182891-32976020', 'chr12:57665655-62844497', 'chr12:62845444-62874874', 'chr12:62875487-62877671', 'chr12:62878378-62881453', 'chr12:62893827-62899413', 'chr12:62900656-62926817', 'chr12:62995165-62996281', 'chr12:63003317-63006029', 'chr12:63007026-63063224', 'chr12:63375888-63428609', 'chr12:63805106-63834128', 'chr12:63844736-638820…
NSLC-0593-T01	ecDNA	No	No	No	No	No	['chr7:61046432-61052022', 'chr7:62307415-62408556']
NSLC-0649-T01	ecDNA	No	Yes	Yes	Yes	Yes	['chr1:205868911-206181973', 'chr1:206941957-207368691', 'chr1:207372219-207846310', 'chr1:207874623-208029231', 'chr6:33621527-35331602', 'chr6:42680025-44037394', 'chr12:57738021-58117481']
NSLC-0632-T01	ecDNA	Yes	Yes	Yes	Yes	Yes	['chr20:34705740-35810718', 'chr20:56845685-59304471', 'chr20:60721772-61481398', 'chr8:4237352-4265362', 'chr8:4267447-5497222']
NSLC-0629-T01	ecDNA	Yes	Yes	Yes	No	Yes	['chr12:55199641-55724026', 'chr12:55729329-55774293', 'chr12:57445492-57451661', 'chr12:57495291-57505376', 'chr12:59160712-59163674', 'chr12:60431698-60651967', 'chr12:71532347-71962810', 'chr12:71964407-73823331']
NSLC-0739-T01	ecDNA	Yes	No	Yes	No	Yes	['chr5:683690-748239', 'chr5:750405-775892', 'chr5:776188-784641', 'chr5:840046-843583']
NSLC-0673-T01	ecDNA	Yes	No	Yes	No	No	['chr19:37369589-37423073']
NSLC-0721-T01	ecDNA	Yes	Yes	Yes	Yes	Yes	['chr12:48095777-48314790', 'chr12:48317108-48331698', 'chr12:48334597-48620335', 'chr12:55821082-60128064', 'chr12:60131254-61967529', 'chr12:68546184-71190803', 'chr12:132866981-133091379', 'chr12:133096333-133261843']
NSLC-0561-T01	ecDNA	Yes	Yes	Yes	No	Yes	['chr20:58631328-58700378', 'chr20:58713776-59780287', 'chr20:63575245-63897464']
NSLC-0561-T01	ecDNA	Yes	Yes	Yes	Yes	Yes	['chr14:26256178-27142240', 'chr14:27859896-28334692', 'chr14:28565925-28568707', 'chr14:28572811-28575838', 'chr14:28588976-28589709', 'chr14:28600402-30241209', 'chr14:30242038-30262794', 'chr14:32779516-32779658', 'chr14:32780007-39518333', 'chr14:39523063-39629205', 'chr14:39631009-40257327', 'chr14:40257360-40877417', 'chr14:40880693-40895028', 'chr14:40899213-40906440', 'chr14:40906700-4335…
NSLC-0506-T01	ecDNA	Yes	Yes	Yes	Yes	Yes	['chr20:56010001-58565798']
NSLC-0543-T01	ecDNA	Yes	No	No	No	Yes	['chr7:53438049-53784933']
NSLC-0543-T01	ecDNA	Yes	No	Yes	No	Yes	['chr12:32077810-32214105']
NSLC-0543-T01	ecDNA	Yes	Yes	Yes	Yes	Yes	['chr20:56754556-56940712', 'chr20:56941547-56991409', 'chr20:56991437-56993833', 'chr20:57539428-57596103', 'chr20:57600821-57615268', 'chr20:57620614-57624811', 'chr20:57648636-58855701', 'chr20:58894470-59517027', 'chr20:59519287-59641326', 'chr20:59641512-59698440', 'chr20:59701584-59868258', 'chr20:59868273-59876784', 'chr20:59876900-60210411', 'chr20:60212576-60233273', 'chr20:60233542-6060…
NSLC-0579-T01	ecDNA	No	Yes	Yes	Yes	Yes	['chr12:67887928-68041968', 'chr12:68109471-68326248', 'chr12:68343854-68502533', 'chr12:68505293-70201087', 'chr12:70203797-71208582', 'chr12:71210692-71629482', 'chr12:79728298-79761570', 'chr12:79776529-79792901', 'chr12:80932215-81007326', 'chr5:1127913-1178180', 'chr5:1180617-1968299', 'chr5:1971468-4506107']
NSLC-0579-T01	ecDNA	No	No	Yes	No	Yes	['chr12:64698312-64899428']
NSLC-0579-T01	ecDNA	No	No	Yes	No	Yes	['chr8:97693793-97696733', 'chr8:105554342-106731707', 'chr8:109151424-109157972', 'chr8:109308773-110867700', 'chr8:110868307-110949343', 'chr8:111011579-111101365']
NSLC-0536-T01	ecDNA	Yes	Yes	Yes	Yes	Yes	['chr2:5757068-5774502', 'chr2:46819497-47538497']
NSLC-0536-T01	ecDNA	Yes	Yes	Yes	Yes	Yes	['chr12:60722262-66133873', 'chr12:66136096-70201087', 'chr12:70203797-71208581', 'chr12:71210693-71962860', 'chr12:71964389-72085317']
NSLC-0536-T01	ecDNA	Yes	No	No	No	No	['chr12:34775572-34817943']
NSLC-0841-T01	ecDNA	Yes	Yes	Yes	No	Yes	['chr5:10172676-10561381', 'chr5:21639508-21639628', 'chr5:36224613-37022691', 'chr7:54652444-55219065', 'chr7:55221368-55260758']
NSLC-0842-T01	ecDNA	Yes	Yes	Yes	Yes	Yes	['chr8:101522289-102384791', 'chr8:115858234-118435517', 'chr8:118543523-125582885', 'chr8:125588888-130838503', 'chr8:130840490-134378093', 'chr8:134401311-135118898', 'chr8:135120729-139042431', 'chr12:69014113-69998804', 'chr12:69998840-70009735']
NSLC-0850-T01	ecDNA	Yes	Yes	Yes	Yes	Yes	['chr8:109715536-112611961', 'chr8:113185191-113497691', 'chr8:115488816-119832543', 'chr8:125526505-125526668']
NSLC-1219-T01	ecDNA	Yes	Yes	Yes	Yes	Yes	['chr3:12285561-12581854']
NSLC-0859-T01	ecDNA	Yes	Yes	Yes	No	Yes	['chr7:54089952-54169205', 'chr7:54217555-54345481', 'chr7:54984344-55200405', 'chr7:55228291-55264212', 'chr7:56017214-56107723']
NSLC-0865-T01	ecDNA	Yes	Yes	Yes	Yes	Yes	['chr3:170330048-171379468', 'chr3:172281571-172633974', 'chr8:28700289-28751056', 'chr8:126621000-128452380', 'chr12:57453412-58016373', 'chr12:68670435-70201084', 'chr12:70203797-71006603', 'chr12:81361756-81493903']
NSLC-0865-T01	ecDNA	Yes	No	Yes	No	Yes	['chr16:18936669-19071022']
NSLC-0877-T01	ecDNA	Yes	No	Yes	No	Yes	['chr5:696771-838758']
NSLC-0882-T01	ecDNA	Yes	Yes	Yes	No	Yes	['chr7:64621248-64629286', 'chr7:91077655-91091210', 'chr7:91761303-93926624']
NSLC-0889-T01	ecDNA	Yes	No	No	No	No	['chr12:63545086-63545305', 'chr12:63716564-63739978']
NSLC-0889-T01	ecDNA	Yes	No	Yes	No	Yes	['chr12:71046402-71397036', 'chr12:71405681-71419600']
NSLC-0889-T01	ecDNA	Yes	Yes	Yes	Yes	Yes	['chr5:86332291-86425256', 'chr5:86426503-86819521', 'chr5:86822041-87241319', 'chr5:87677614-88208221', 'chr5:88208521-90895936']
NSLC-0896-T01	ecDNA	Yes	No	Yes	No	Yes	['chr14:32435215-33855498']
NSLC-0896-T01	ecDNA	Yes	No	Yes	No	Yes	['chr14:30536049-30859722']
NSLC-0896-T01	ecDNA	Yes	No	Yes	No	Yes	['chr5:682371-790575']
NSLC-0896-T01	ecDNA	Yes	No	Yes	No	No	['chr15:97847179-97991568']
NSLC-0899-T01	ecDNA	Yes	No	Yes	No	Yes	['chr8:122535181-124583633']
NSLC-0899-T01	ecDNA	Yes	Yes	Yes	No	Yes	['chr12:50115935-50116618', 'chr12:50140870-50579933', 'chr12:50581722-50961639', 'chr12:50964901-50965785', 'chr12:50968482-50971189', 'chr12:50972816-50973725', 'chr12:57157968-61991114', 'chr12:61991145-62007186', 'chr12:62020598-62024839', 'chr12:62027165-62028389', 'chr12:62830342-63259464', 'chr12:63445719-63626618', 'chr12:69914468-70021875', 'chr12:70040612-70201084', 'chr12:70203797-7021…
NSLC-0900-T01	ecDNA	Yes	No	No	No	No	['chr15:17009639-17030954', 'chr15:17059386-17089428']
NSLC-0916-T01	ecDNA	Yes	No	Yes	Yes	Yes	['chr12:61367037-62283955']
NSLC-0918-T01	ecDNA	Yes	No	Yes	No	Yes	['chr10:33606387-34282542', 'chr10:34344873-35195348']
NSLC-0921-T01	ecDNA	Yes	Yes	Yes	No	Yes	['chr12:57644763-59899143', 'chr12:62531343-63102240']
NSLC-1223-T01	ecDNA	Yes	No	Yes	No	Yes	['chr8:77800964-78641139']
NSLC-0951-T01	ecDNA	Yes	Yes	Yes	No	Yes	['chr8:99618307-99618314', 'chr8:122028993-122366450', 'chr8:122367239-122731785', 'chr8:127531629-127932132', 'chr8:127932891-128063984', 'chr8:128067803-128467425', 'chr8:141474740-142035230', 'chr8:142036712-142036942', 'chr8:142037926-142038375', 'chr8:142039067-142039374', 'chr8:142043522-142065709']
NSLC-0953-T01	ecDNA	Yes	No	Yes	Yes	Yes	['chr20:35387428-35434056', 'chr20:35440201-35458176', 'chr20:35459855-36094062', 'chr20:36097673-36117745', 'chr20:42608589-42615393', 'chr20:63751227-63813879']
NSLC-0955-T01	ecDNA	No	No	No	No	No	['chr13:16000212-16001521', 'chr13:16003395-16003927', 'chr13:16007364-16009054', 'chr13:16009820-16020158', 'chr13:16020964-16022535']
NSLC-0962-T01	ecDNA	Yes	No	No	No	No	['chr11:48725764-48726969', 'chr11:48727094-48959816', 'chr11:55124621-55125591']
NSLC-0962-T01	ecDNA	Yes	No	Yes	No	Yes	['chr20:9595711-11300888', 'chr20:11300935-12889038', 'chrX:82395785-82395963']
NSLC-0963-T01	ecDNA	Yes	Yes	Yes	Yes	Yes	['chr12:30390722-31611605', 'chr12:57617286-57913236', 'chr12:68213722-70478489', 'chr12:70484437-71795320', 'chr12:71796793-71943988', 'chr12:72286794-72474871', 'chr12:78846389-78850319', 'chr12:79717638-79718625', 'chr12:79723407-80461839', 'chr12:80461952-80539732', 'chr12:82708272-83274669', 'chr1:117748118-117757093', 'chr1:117757165-118232893']
NSLC-0966-T01	ecDNA	Yes	Yes	Yes	Yes	Yes	['chr12:68761710-70407514', 'chr5:1031316-1178180', 'chr5:1180615-1792537', 'chr11:69338339-69928234', 'chr11:70209032-70486385']
NSLC-0971-T01	ecDNA	No	No	Yes	Yes	Yes	['chr7:149585096-149585282', 'chr7:149832692-150039845', 'chr7:150041689-150395294', 'chr7:150517169-150612091', 'chr7:150746225-151392407']
NSLC-0974-T01	ecDNA	No	Yes	Yes	No	Yes	['chr7:92024927-92864016']
NSLC-0974-T01	ecDNA	No	No	Yes	Yes	Yes	['chr7:79741412-79797780', 'chr7:80006014-80008425', 'chr7:80475843-80926836']
NSLC-0994-T01	ecDNA	Yes	Yes	Yes	No	Yes	['chr7:92255981-92838793', 'chr7:92888251-92905983']
NSLC-1004-T01	ecDNA	No	No	No	No	Yes	['chr8:104342516-104443295']
NSLC-1004-T01	ecDNA	No	No	Yes	Yes	Yes	['chr8:80676706-81160637', 'chr8:81160668-81613799', 'chr8:82126650-82133016', 'chr8:82133142-82141448']
NSLC-1229-T01	ecDNA	Yes	No	Yes	No	No	['chr11:5862727-5915403']
NSLC-1230-T01	ecDNA	Yes	No	Yes	No	Yes	['chrX:45419870-46690311']
NSLC-1240-T01	ecDNA	Yes	Yes	Yes	No	Yes	['chr5:285366-701280', 'chr5:709997-1337345', 'chr3:99656708-100457648']
NSLC-1245-T01	ecDNA	Yes	No	No	No	Yes	['chr8:136040869-136996854', 'chr8:137016474-137222346']
NSLC-1043-T01	ecDNA	No	No	No	No	Yes	['chr12:64795024-64917159', 'chr12:71896081-71923506']
NSLC-1043-T01	ecDNA	No	Yes	Yes	Yes	Yes	['chr12:66869746-66969775', 'chr12:68795031-68795092', 'chr12:68802863-68830200', 'chr12:68830207-69163982', 'chr12:69165911-70201084', 'chr12:70203797-70478486', 'chr12:70484438-70530568']
NSLC-0108-T01	ecDNA	Yes	No	Yes	No	Yes	['chr13:110066310-110766714']
NSLC-0108-T01	ecDNA	Yes	Yes	Yes	No	Yes	['chr13:100974234-101241795', 'chr13:101244073-106737507', 'chr13:106737640-108646966']
NSLC-0102-T01	ecDNA	Yes	Yes	Yes	Yes	Yes	['chr4:26479570-27047991', 'chr4:27059626-27227927', 'chr4:28118213-29582806', 'chr4:30717626-30882151', 'chr12:57784751-58160496', 'chr12:67087715-67118317', 'chr12:67172672-70201084', 'chr12:70203797-70478486', 'chr12:70484437-71518008']
NSLC-0103-T01-R1	ecDNA	Yes	Yes	Yes	Yes	Yes	['chr12:57522203-57522916', 'chr12:57531897-57533133', 'chr12:57548040-57558972', 'chr12:57560019-57619333', 'chr12:57619351-57635912', 'chr12:57637514-57673459', 'chr12:57677361-57886484', 'chr12:57918583-58622531', 'chr12:58623819-59190128', 'chr12:59233553-59235681', 'chr12:59236753-59242763', 'chr12:61422652-61423556', 'chr12:61432092-61438556', 'chr12:61446022-61575005', 'chr12:61580113-6160…
NSLC-0095-T01	ecDNA	Yes	Yes	Yes	No	Yes	['chr20:59029584-61886400', 'chr20:62007901-62801722']
NSLC-0095-T01	ecDNA	Yes	No	Yes	No	Yes	['chr5:697142-795281', 'chr5:796007-847104']
NSLC-0092-T08	ecDNA	No	Yes	Yes	Yes	Yes	['chr12:68731897-70201084', 'chr12:70203797-71795379', 'chr12:71796793-71962884', 'chr12:71964328-72218240']
NSLC-0092-T08	ecDNA	No	Yes	Yes	Yes	Yes	['chr12:40152093-40231752', 'chr12:40231885-40285515', 'chr12:40518129-40563476', 'chr12:40563817-40639933', 'chr12:41859522-41866228', 'chr12:41866299-41880358', 'chr12:42715960-42744825', 'chr12:42749012-42767342', 'chr12:42771894-42775247', 'chr12:42775981-42970224', 'chr12:43306806-43326323', 'chr12:45898884-45910456', 'chr12:47638391-47715291', 'chr12:49547433-49588491', 'chr12:50682685-5071…
NSLC-0036-T01	ecDNA	No	No	No	No	No	['chr12:85566065-85577947']
NSLC-0044-T01	ecDNA	Yes	No	Yes	No	Yes	['chr5:754498-843979']
NSLC-0076-T01	ecDNA	Yes	Yes	Yes	No	Yes	['chr7:54249560-55219065', 'chr7:55221369-55457233']
NSLC-0078-T01	ecDNA	Yes	Yes	Yes	No	Yes	['chr8:126563719-128452922', 'chr8:128459021-128554800', 'chr8:128925601-129351846']
NSLC-0079-T01	ecDNA	Yes	Yes	Yes	No	Yes	['chrX:41116996-41276279', 'chrX:41288363-42599611', 'chr12:57710882-57933000', 'chr12:58092601-59217866', 'chr12:71415404-71471521']
NSLC-0020-T01	ecDNA	Yes	No	Yes	No	Yes	['chr8:127259625-127347680', 'chr8:127347702-127408955']
NSLC-0032-T01	ecDNA	No	No	Yes	No	Yes	['chr12:29164887-31799247', 'chr12:31801539-33089428']
NSLC-0001-T01	ecDNA	No	No	No	No	Yes	['chr12:44153101-44605013', 'chr12:44608781-44612056']
NSLC-0001-T01	ecDNA	No	No	No	No	Yes	['chr12:33467465-33497765']
NSLC-0012-T01	ecDNA	Yes	Yes	Yes	Yes	Yes	['chr12:37824183-39446492', 'chr12:39720192-39950050', 'chr12:64105063-64575394', 'chr12:64576593-64664056', 'chr12:65119425-65471036', 'chr12:66572895-70478486', 'chr12:70484437-71962867', 'chr12:71964324-72987859', 'chr12:72994071-73021564', 'chr12:73042349-74046298']
NSLC-0115-T01	ecDNA	Yes	Yes	Yes	Yes	Yes	['chr12:23415797-23969637', 'chr12:23993268-24071694', 'chr12:31781787-31814435', 'chr12:31815766-31949299', 'chr12:31970564-32831161', 'chr12:58313118-58313666', 'chr12:58322534-58929600', 'chr12:59061001-59725209', 'chr12:59728802-59744182', 'chr12:61412666-67140020', 'chr12:67172986-70201084', 'chr12:70203797-71366412', 'chr3:79521574-79527115', 'chr3:81092966-83729343', 'chr3:85416652-8660365…
NSLC-0131-T01	ecDNA	No	No	Yes	Yes	Yes	['chr14:35358442-35558697']
NSLC-0131-T01	ecDNA	No	No	No	No	No	['chr14:29842698-29868377']
NSLC-0144-T01	ecDNA	Yes	Yes	Yes	Yes	Yes	['chr20:57163563-59637135']
NSLC-0144-T01	ecDNA	Yes	Yes	Yes	No	Yes	['chr8:98402827-98436746', 'chr8:98444574-102419798']
NSLC-0144-T01	ecDNA	Yes	Yes	Yes	Yes	Yes	['chr5:35582055-44787071']
NSLC-0144-T01	ecDNA	Yes	No	Yes	No	Yes	['chr5:683702-683867', 'chr5:691828-692952', 'chr5:693212-750464', 'chr5:754505-847034']
NSLC-0156-T01	ecDNA	Yes	Yes	Yes	No	Yes	['chr20:53227055-54274905']
NSLC-0156-T01	ecDNA	Yes	No	No	No	Yes	['chr20:60992731-61015272']
NSLC-0156-T01	ecDNA	Yes	Yes	Yes	Yes	Yes	['chr6:37598161-38115345', 'chr6:38965785-39000360', 'chr6:39173098-39982365', 'chr6:40103890-40114242', 'chr6:40337846-40431942', 'chr6:40467395-40603224', 'chr6:40778650-40890970', 'chr6:41157220-41171922', 'chr6:41242059-41287054', 'chr6:41317926-42737665', 'chr6:42876813-43048023', 'chr6:43287061-44400841', 'chr6:64809260-64816061']
NSLC-0157-T01	ecDNA	Yes	Yes	Yes	No	Yes	['chr8:117040390-118350342', 'chr8:131577925-131959011']
NSLC-0157-T01	ecDNA	Yes	Yes	Yes	No	Yes	['chr8:55721340-56245105', 'chr8:67565009-67709890', 'chr8:67957204-68782341', 'chr8:68800174-70405787', 'chr8:124285583-125435582', 'chr8:125446700-125582885', 'chr8:125588890-128309587']
NSLC-0242-T01	ecDNA	Yes	Yes	Yes	Yes	Yes	['chr12:67212211-67223663', 'chr12:67276464-68639056']
NSLC-0250-T01	ecDNA	Yes	Yes	Yes	Yes	Yes	['chr12:55700737-55700739', 'chr12:66419749-68150727', 'chr12:68150747-68167518', 'chr12:68178170-69163982', 'chr12:69165911-70201084', 'chr12:70203797-70478486', 'chr12:70484437-70616204']
NSLC-0178-T01	ecDNA	Yes	No	Yes	No	Yes	['chr5:682464-684082', 'chr5:699232-747779', 'chr5:750368-844121']
NSLC-0184-T01	ecDNA	Yes	No	Yes	No	Yes	['chr14:32315869-35204359']
NSLC-0192-T01	ecDNA	Yes	No	No	No	No	['chr14:36042279-36056021']
NSLC-0192-T01	ecDNA	Yes	No	No	No	Yes	['chr14:27688107-28139109', 'chr12:1499130-1500518']
NSLC-0192-T01	ecDNA	Yes	No	Yes	No	Yes	['chr14:21395947-21484465', 'chr14:21486503-22182186', 'chr14:22325682-22360012']
NSLC-0200-T01	ecDNA	Yes	Yes	Yes	Yes	Yes	['chr12:64875544-70201084', 'chr12:70203797-70478486', 'chr12:70484437-71208581', 'chr12:71210693-71308542', 'chr12:103965851-103966053', 'chr12:125026987-125792097']
NSLC-0216-T01	ecDNA	No	No	Yes	No	Yes	['chr18:35752585-36334597', 'chr18:36335071-36335928', 'chr20:37352677-37352839']
NSLC-0216-T01	ecDNA	No	No	Yes	No	Yes	['chr19:20192751-20319071', 'chr19:20326430-20365857', 'chr19:20372504-20395388', 'chr19:20396144-20449881']
NSLC-0189-T01	ecDNA	Yes	Yes	Yes	Yes	Yes	['chr11:68996079-70310553', 'chr5:52260939-53329766']
TCGA-38-4630-01A	ecDNA	Yes	Yes	Yes	No	Yes	['chr4:1710180-1711027', 'chr4:1711041-1828314', 'chr2:38391164-38393185', 'chr2:38396172-38396361', 'chr2:38396759-38459019', 'chr15:40897008-40897285', 'chr15:40950180-40950426', 'chr15:41010121-41010354']
TCGA-38-4630-01A	ecDNA	Yes	Yes	Yes	No	Yes	['chr17:39523621-39793504']
TCGA-38-4630-01A	ecDNA	Yes	No	No	No	Yes	['chr3:13655849-13724281']
TCGA-38-4630-01A	ecDNA	Yes	No	Yes	No	Yes	['chr3:172492483-172682830']
TCGA-38-4630-01A	ecDNA	Yes	Yes	Yes	No	Yes	['chr15:90774414-90959436']
TCGA-50-5066-01A	ecDNA	Yes	No	Yes	No	Yes	['chr5:683742-847003']
TCGA-50-6597-01A	ecDNA	Yes	Yes	Yes	Yes	Yes	['chr12:68352429-69984387', 'chrX:4992863-5137306', 'chrX:5139458-5913389', 'chrX:22782052-23357937', 'chrX:24859216-24941895', 'chrX:30227206-30229722', 'chr7:13752324-13818327', 'chr7:19216210-20578337', 'chr7:23945088-23998546', 'chr7:24000451-24207481', 'chr5:1205249-1968299', 'chr5:1971469-3276190']
TCGA-50-6597-01A	ecDNA	Yes	No	No	No	Yes	['chr19:32281721-32328721']
TCGA-50-6597-01A	ecDNA	Yes	No	Yes	No	Yes	['chr19:21089874-21151963']
TCGA-50-6597-01A	ecDNA	Yes	No	Yes	No	Yes	['chr19:23873177-24062664']
TCGA-86-8585-01A	ecDNA	Yes	No	No	No	Yes	['chr8:35997410-36192498']

## Sheet: Supplementary Table 2
Supplementary Table 2. Co-occurrence of ecDNA genetic cargo in LCSS
Tumor_Barcode	Classification	Chromothripsis in sample	Oncogene	Other gene	Immunomodulatory gene	Regulatory region	Location
16MH0041_P2	ecDNA	No	No	No	No	No	['chr2:57171634-57220091']
16MH0041_P2	ecDNA	No	No	Yes	No	Yes	['chr8:106146321-106276048']
16MH0041_P2	ecDNA	No	No	Yes	No	Yes	['chr9:2211962-2279367', 'chr9:2385302-2469676', 'chr9:2470673-2478699', 'chr9:2479770-2496904', 'chr9:2497456-2626439', 'chr9:2746456-2747723']
17MH0022_4R	ecDNA	Yes	No	Yes	No	Yes	['chr18:76288114-78160279', 'chr18:78160326-78437277', 'chr18:78438294-78493200', 'chr18:78663001-78716052']
AEIUFAVJ	ecDNA	Yes	No	No	No	No	['chr13:16002529-16003957', 'chr13:16007388-16014754', 'chr13:16015069-16022051']
E00934102	ecDNA	Yes	Yes	Yes	No	Yes	['chr3:147485324-147888876', 'chr3:147889453-148563653', 'chr3:148567633-148761291', 'chr3:148761573-149109784', 'chr3:149113033-149245583', 'chr3:149251921-150951301', 'chr3:150961140-151034748', 'chr3:152066055-152067009', 'chr3:152070229-152253223', 'chr3:152265090-152433816']
E01014101	ecDNA	Yes	Yes	Yes	No	Yes	['chr7:92072410-93116647']
EBUS110413B	ecDNA	Yes	Yes	Yes	Yes	Yes	['chr12:67450556-70201084', 'chr12:70203798-70478486', 'chr12:70484601-71208581', 'chr12:71210694-71962859', 'chr12:71964326-72845798', 'chr12:72845836-73506976', 'chr12:74758853-74774320', 'chr16:75972872-75990613', 'chr16:76004702-76106091']
EBUS130815A_11R	ecDNA	Yes	Yes	Yes	No	Yes	['chr1:150493088-150594622']
IGC-10-1061-T01	ecDNA	Yes	No	No	No	Yes	['chr6:50900618-51015535']
IGC-10-1037-T03	ecDNA	Yes	No	No	No	Yes	['chr19:20266227-20386533']
IGC-10-1045-T01	ecDNA	Yes	Yes	Yes	No	Yes	['chr8:38271274-38622128', 'chr12:68746346-68746529']
IGC-09-1008-T01	ecDNA	Yes	No	Yes	No	Yes	['chr4:55202702-55856290']
IGC-09-1008-T01	ecDNA	Yes	Yes	Yes	No	Yes	['chr4:110549916-111540564']
IGC-09-1008-T01	ecDNA	Yes	Yes	Yes	Yes	Yes	['chr20:49552345-52142667', 'chr20:52144389-54393531']
IGC-02-1025-T01	ecDNA	Yes	Yes	Yes	No	Yes	['chr2:206564277-207609771', 'chr2:207612060-207880932', 'chr2:211139165-211397685', 'chr2:211739124-212995113', 'chr2:212996156-213307119', 'chr2:214660837-214720750', 'chr2:218575594-218716992', 'chr2:218717319-220209734', 'chr2:220215973-220255736', 'chr2:220257142-220300855']
IGC-04-1059-T02	ecDNA	No	Yes	Yes	No	Yes	['chr12:23373758-27942714', 'chr12:27945472-29437672']
IGC-10-1185-T01	ecDNA	Yes	No	Yes	Yes	Yes	['chr8:38607968-38612995', 'chr8:39509495-39513831', 'chr8:39516133-39522707', 'chr8:39873601-40399193', 'chr8:40399430-40432188', 'chr8:40438678-40575595']
IGC-03-1088-T03	ecDNA	Yes	No	Yes	No	Yes	['chr1:157454805-157689492', 'chr6:20545840-20749289']
IGC-03-1088-T03	ecDNA	Yes	Yes	Yes	Yes	Yes	['chr1:164064090-169746757']
IGC-03-1088-T03	ecDNA	Yes	Yes	Yes	Yes	Yes	['chr9:3608287-8693322']
IGC-02-1097-T01	ecDNA	Yes	No	Yes	No	Yes	['chr1:161013842-161184162']
IGC-02-1105-T01	ecDNA	Yes	No	Yes	No	Yes	['chr7:55391430-55445432', 'chr7:55658530-56065554', 'chr17:13223177-13223398', 'chr3:3704796-3705022', 'chr21:40084991-40085493']
IGC-09-1113-T01	ecDNA	Yes	No	No	No	Yes	['chr12:44048182-44277758']
IGC-04-1089-T01	ecDNA	Yes	No	No	No	Yes	['chr2:236648101-236841669']
IGC-04-1089-T01	ecDNA	Yes	Yes	Yes	No	Yes	['chr19:41698739-41803700', 'chr19:41807207-41832143']
IGC-04-1089-T01	ecDNA	Yes	No	No	No	Yes	['chr6:877480-1260077']
IGC-04-1089-T01	ecDNA	Yes	No	No	No	Yes	['chr13:73099194-73512117']
IGC-04-1089-T01	ecDNA	Yes	Yes	Yes	No	Yes	['chr14:36911228-37098294', 'chr14:37394607-37697618']
IGC-02-1212-T01	ecDNA	Yes	Yes	Yes	No	Yes	['chr8:37568646-39066714']
IGC-11-1087-T02	ecDNA	Yes	Yes	Yes	Yes	Yes	['chr19:39242973-40107197', 'chr19:40109853-40869174', 'chr19:40869408-40884245']
IGC-04-1164-T01	ecDNA	Yes	Yes	Yes	Yes	Yes	['chr4:148253778-149069430', 'chr4:149071426-149694036', 'chr4:149694141-153412614', 'chr4:157380823-159613066', 'chr4:159613487-161132098', 'chr4:161132509-163737160', 'chr4:163737980-165081475', 'chr4:165083891-166543874', 'chr7:153339628-154855436']
IGC-04-1164-T01	ecDNA	Yes	No	Yes	No	Yes	['chr4:119692502-119856093', 'chr4:122641902-127253418']
IGC-04-1164-T01	ecDNA	Yes	No	No	No	No	['chr13:16000276-16000639', 'chr13:16003394-16005387', 'chr13:16006276-16013453', 'chr13:16014207-16022537']
IGC-04-1164-T01	ecDNA	Yes	No	Yes	No	Yes	['chr13:35776823-36147355']
IGC-03-1294-T03	ecDNA	Yes	No	Yes	No	Yes	['chr8:38714923-38872973']
IGC-13-1146-T01	ecDNA	Yes	No	Yes	No	Yes	['chr14:87699246-87931947', 'chr14:87960123-88394242', 'chr14:96646438-96646689']
IGC-12-1088-T01	ecDNA	Yes	No	Yes	No	Yes	['chr6:36698380-36834887', 'chr1:164733802-164734017']
IGC-11-1132-T01	ecDNA	Yes	No	Yes	No	Yes	['chr8:127326568-127444424']
IGC-13-1174-T01	ecDNA	Yes	No	Yes	No	Yes	['chr22:19465111-19584085', 'chr22:19585578-19850813', 'chr22:19948224-20048594', 'chr22:20354842-20361072']
IGC-13-1174-T01	ecDNA	Yes	Yes	Yes	Yes	Yes	['chr5:1172142-1176456', 'chr5:9267655-9467153', 'chr5:15294104-15355976', 'chr5:39163442-39340787', 'chr5:39341740-39562527', 'chr5:39563628-39625251', 'chr5:39626087-39887440', 'chr5:42855045-42869251', 'chr5:42892961-42918659', 'chr5:42926810-44406710', 'chr17:39194096-39196681', 'chr17:39401395-39453077', 'chr17:39673201-39804768']
IGC-13-1182-T01	ecDNA	Yes	No	No	No	No	['chr19:39882626-39898335']
IGC-13-1182-T01	ecDNA	Yes	No	Yes	No	Yes	['chr19:37173476-37214526']
IGC-03-1328-T07	ecDNA	Yes	Yes	Yes	Yes	Yes	['chr12:17102631-17202947', 'chr12:18966292-19321919', 'chr12:19400245-19427671', 'chr12:21085613-22018651', 'chr12:22048736-22050248', 'chr12:22522649-23432216', 'chr12:23882017-24004152', 'chr12:25195481-26853511', 'chr12:26992727-27495210', 'chr12:27502230-28128320', 'chr12:28615193-28634248', 'chr12:28816533-29931304', 'chr12:30005287-30084312', 'chr12:30090634-30274447', 'chr12:30920029-3092…
LU-FF53_tumor	ecDNA	Yes	No	Yes	No	Yes	['chr1:93495594-93822819', 'chr1:93825701-94443755']
QY22ZAH2	ecDNA	No	No	No	No	No	['chr7:62296789-62306650', 'chr7:62307415-62408556']
QY22ZAH2	ecDNA	No	No	No	No	No	['chr13:16001372-16010812', 'chr13:16011205-16022063']
NSLC-1254-T01	ecDNA	No	Yes	Yes	Yes	Yes	['chr12:63898800-64410274', 'chr12:68707609-70201084', 'chr12:70203797-70478486', 'chr12:70484437-70584998', 'chr12:71139014-71139972', 'chr12:71315481-71316524', 'chr12:71546653-71547839', 'chr12:72414516-72566296']
NSLC-1061-T01	ecDNA	Yes	No	Yes	No	Yes	['chr10:32610082-32713646', 'chr10:35319035-35659602']
NSLC-1124-T01	ecDNA	No	No	No	No	No	['chr3:90498625-90577192', 'chr3:90579321-90598140']
NSLC-1124-T01	ecDNA	No	No	No	No	Yes	['chr4:178154300-180119183']
NSLC-1124-T01	ecDNA	No	No	Yes	No	Yes	['chr10:4958135-4981260', 'chr10:5008279-5055630', 'chr10:5105413-5320773']
NSLC-1214-T01	ecDNA	No	Yes	Yes	Yes	Yes	['chr14:24264370-24881707', 'chr14:24885882-25755742', 'chr14:25911945-27193655', 'chr14:29125861-30987759', 'chr14:35621205-37579156', 'chr14:37686898-37732199', 'chr14:38543178-38615335', 'chr14:39287897-39402095', 'chr14:48379129-49261555', 'chr14:49280631-49646604', 'chr14:66746806-66759705', 'chr14:66767809-66909450', 'chr14:86339294-86689823', 'chr14:86690354-86979243', 'chr14:87503178-9079…
NSLC-1180-T01	ecDNA	Yes	No	No	No	No	['chr7:61046638-61050683', 'chr7:62307415-62308415', 'chr7:62341613-62408557']
NSLC-1126-T01	ecDNA	Yes	No	Yes	No	Yes	['chr8:65151380-66763075', 'chr8:111748679-111998590']
NSLC-1126-T01	ecDNA	Yes	No	No	No	Yes	['chr12:115366291-115366766', 'chr12:115383407-115425729', 'chr12:115638309-115639720', 'chr12:115642216-115659741']
NSLC-1126-T01	ecDNA	Yes	Yes	Yes	No	Yes	['chr12:48493190-48494633', 'chr12:48498406-48499387', 'chr12:48893023-48986362', 'chr12:56331726-56334530']
NSLC-1122-T01	ecDNA	Yes	No	Yes	No	Yes	['chr8:39692983-39708038', 'chr8:39934437-40074601', 'chr8:40133907-40515534']
NSLC-1121-T01	ecDNA	Yes	No	No	No	No	['chr5:21570109-21667088']
NSLC-1112-T01	ecDNA	No	Yes	Yes	Yes	Yes	['chr12:67482313-70118852']
NSLC-1118-T01	ecDNA	Yes	No	Yes	No	Yes	['chr7:69316586-69902247']
NSLC-1118-T01	ecDNA	Yes	No	Yes	No	Yes	['chr7:66477030-66589375']
NSLC-1163-T01	ecDNA	Yes	No	No	No	No	['chr6:61378582-61395660']
NSLC-1087-T01	ecDNA	Yes	No	Yes	No	Yes	['chr5:682405-684087', 'chr5:691718-784636']
NSLC-1113-T01	ecDNA	Yes	No	Yes	Yes	Yes	['chr6:48432287-49482294', 'chr6:49483875-50355948']
NSLC-1113-T01	ecDNA	Yes	No	Yes	No	Yes	['chr9:101197430-101463237']
NSLC-1113-T01	ecDNA	Yes	No	No	No	No	['chr14:36208514-36282182']
NSLC-1117-T01	ecDNA	No	No	Yes	No	Yes	['chr8:81856911-81857501', 'chr8:92708823-93018447']
NSLC-1167-T01	ecDNA	No	No	Yes	No	Yes	['chr5:699235-706533', 'chr5:706716-751769', 'chr5:754204-790562', 'chr5:842696-847069']
NSLC-1094-T01	ecDNA	No	No	Yes	No	Yes	['chr13:24360045-24474227', 'chr13:24523232-25236680']
NSLC-1077-T01	ecDNA	Yes	No	Yes	No	Yes	['chr5:179036808-179044220', 'chr5:179187761-179508736', 'chr5:179510541-179515897']
NSLC-1077-T01	ecDNA	Yes	No	No	No	Yes	['chr14:33677047-33698873', 'chr14:33710441-33759931']
NSLC-1060-T01	ecDNA	Yes	Yes	Yes	Yes	Yes	['chr8:37980046-40183236', 'chr17:80330709-80330965']
NSLC-1148-T01	ecDNA	No	Yes	Yes	No	Yes	['chr8:126444948-126927525', 'chr8:127010475-127937569', 'chr8:128079682-128097204', 'chr8:128099415-128173356', 'chr8:128173588-128242748']
NSLC-1196-T01	ecDNA	No	No	No	No	Yes	['chr11:80929951-81082878']
NSLC-1071-T01	ecDNA	Yes	No	No	No	No	['chr14:48830827-48882188', 'chr14:48895089-48953877', 'chr5:171597266-171599749', 'chr5:174958175-174962640']
NSLC-1071-T01	ecDNA	Yes	No	Yes	Yes	Yes	['chr14:53720317-54243632', 'chr14:54246967-54308911']
NSLC-1071-T01	ecDNA	Yes	No	Yes	No	Yes	['chr14:29780912-30479716']
NSLC-1071-T01	ecDNA	Yes	No	Yes	No	Yes	['chr14:50898289-52947481']
NSLC-1071-T01	ecDNA	Yes	No	No	No	No	['chr14:39739565-39788764']
NSLC-1187-T01	ecDNA	Yes	No	Yes	No	Yes	['chr17:46135409-46252353', 'chr17:46258871-46277790', 'chr17:46282210-46291987', 'chr17:64922331-64922515']
NSLC-1203-T01	ecDNA	No	No	No	No	No	['chr3:90520184-90547761', 'chr3:90577036-90577169', 'chr3:90591948-90598135', 'chr3:90604270-90605469', 'chr3:90611853-90614197', 'chr3:90668175-90668934', 'chr3:90681696-90683503', 'chr3:90695257-90695404']
NSLC-1203-T01	ecDNA	No	No	Yes	Yes	Yes	['chr18:11765101-12226459', 'chr18:12230122-13101249']
NSLC-1203-T01	ecDNA	No	Yes	Yes	Yes	Yes	['chr19:15356587-15523343', 'chr19:15675290-19291772', 'chr19:20700206-20701096', 'chr19:21089986-21153566']
NSLC-1096-T01	ecDNA	No	No	Yes	No	Yes	['chr8:62911187-62911527', 'chr8:126967210-127421444', 'chr8:127882133-128750275', 'chr8:128753780-128823629']
NSLC-1096-T01	ecDNA	No	No	No	No	Yes	['chr8:59891770-59948532']
NSLC-1096-T01	ecDNA	No	Yes	Yes	No	Yes	['chr8:72317139-72339535', 'chr8:72353759-72875540', 'chr8:72881588-74450445', 'chr8:74454818-74500703', 'chr8:79410578-80526923', 'chr8:80586001-80962095', 'chr8:121848795-122004767']
NSLC-1136-T01	ecDNA	Yes	No	Yes	Yes	Yes	['chr3:109768780-111832133']
NSLC-1190-T01	ecDNA	Yes	No	No	No	No	['chr3:90510010-90547773', 'chr3:90579482-90584766', 'chr3:90610616-90624274', 'chr3:90663079-90664848', 'chr3:90669152-90674334', 'chr3:90682879-90683507', 'chr3:90691325-90695460', 'chr3:90699410-90702302', 'chr3:90706694-90706740', 'chr3:90710085-90710330', 'chr6:61406757-61407636', 'chr6:61418639-61420317']
NSLC-1190-T01	ecDNA	Yes	No	Yes	No	Yes	['chr3:140240416-140825566', 'chr3:140828200-141400787', 'chr3:144678489-144698434']
NSLC-1256-T01	ecDNA	No	No	No	No	No	['chr3:90634953-90635103', 'chr3:90668221-90676985', 'chr3:90692572-90702366', 'chr3:90864419-90896562']
NSLC-1179-T01	ecDNA	Yes	Yes	Yes	Yes	Yes	['chr12:7187534-8405890', 'chr12:8438563-8443896', 'chr12:8444055-9404719', 'chr12:9406235-9569774']
TCGA-05-4398-01A	ecDNA	Yes	No	Yes	No	Yes	['chr5:697397-788679']
TCGA-44-7669-01A	ecDNA	Yes	Yes	Yes	Yes	Yes	['chr14:35155983-38428587', 'chr14:88868591-89872111']
TCGA-44-7670-01A	ecDNA	Yes	No	No	No	Yes	['chr14:42637928-42840277', 'chr7:79879477-79927398']
TCGA-44-7670-01A	ecDNA	Yes	Yes	Yes	Yes	Yes	['chr7:92579026-93581890', 'chr14:24711776-24712229', 'chr11:27093885-27094080', 'chr11:27095326-28019941', 'chr8:56151712-56559640']
TCGA-44-7670-01A	ecDNA	Yes	No	Yes	No	Yes	['chr18:22758875-23224864']
TCGA-49-4507-01A	ecDNA	Yes	Yes	Yes	No	Yes	['chrX:70710855-70917300', 'chrX:70920141-72424186', 'chrX:73665546-75060908']
TCGA-50-5049-01A	ecDNA	Yes	Yes	Yes	Yes	Yes	['chr12:68819479-69839476']
TCGA-50-5049-01A	ecDNA	Yes	Yes	Yes	No	Yes	['chr6:138751189-139066508', 'chr6:139136101-140041781']
TCGA-50-6592-01A	ecDNA	Yes	No	Yes	No	Yes	['chr8:101409191-101493783']
TCGA-53-7626-01A	ecDNA	Yes	No	Yes	No	Yes	['chr5:697508-706585', 'chr5:706722-795285']
TCGA-55-8301-01A	ecDNA	Yes	No	Yes	No	Yes	['chr19:32525421-33067793', 'chr19:33156467-33180544']
TCGA-55-8614-01A	ecDNA	Yes	Yes	Yes	No	Yes	['chr11:12000201-14430156', 'chr18:55923482-55923632']
TCGA-55-A4DF-01A	ecDNA	Yes	No	Yes	No	Yes	['chr19:23873151-23968286']
TCGA-55-A4DF-01A	ecDNA	Yes	No	Yes	No	Yes	['chr19:20149877-20409908']
TCGA-55-A4DF-01A	ecDNA	Yes	No	Yes	No	Yes	['chr19:21089951-21151961']
TCGA-64-5779-01A	ecDNA	Yes	No	Yes	Yes	Yes	['chr2:45735466-46808216']
TCGA-64-5779-01A	ecDNA	Yes	No	Yes	No	Yes	['chr2:106294873-108238962', 'chr2:108239825-110908187', 'chr2:110908191-110908661', 'chr2:162462946-167731452', 'chr14:36617102-37449228']
TCGA-75-7031-01A	ecDNA	No	No	Yes	No	Yes	['chr2:180150075-180153517', 'chr2:180153843-180156216', 'chr2:181556161-182666601']
TCGA-75-7031-01A	ecDNA	No	No	Yes	No	Yes	['chr22:25288165-25295993', 'chr22:25296262-25592796']
TCGA-78-7155-01A	ecDNA	No	No	Yes	No	Yes	['chr5:53495576-53678973']
TCGA-78-8640-01A	ecDNA	No	Yes	Yes	No	Yes	['chr8:124552259-125397122', 'chr8:125428904-126022199', 'chr8:126867001-128093607', 'chr8:128234550-128452922', 'chr8:128459021-128554800', 'chr8:130006718-130309319', 'chr8:130507864-130838503', 'chr8:130840492-131265479', 'chr8:131268295-132227391', 'chr8:132809924-132869311', 'chr8:133366527-133866052', 'chr8:133866562-135200026', 'chr8:135436153-136028788', 'chr8:136031889-137509317']
TCGA-86-7954-01A	ecDNA	Yes	No	Yes	Yes	Yes	['chr12:18851585-18979215', 'chr12:19189986-19980353', 'chr12:45891426-45935700', 'chr12:45997559-46138863', 'chr12:56147017-56192957', 'chr12:62105108-62558490']
TCGA-86-8358-01A	ecDNA	Yes	No	Yes	Yes	Yes	['chr18:12853480-13402609']
TCGA-86-8673-01A	ecDNA	Yes	No	Yes	No	Yes	['chr5:683682-683862', 'chr5:694501-795291']
TCGA-86-8673-01A	ecDNA	Yes	No	Yes	No	Yes	['chr6:125919943-126005307']
TCGA-86-8673-01A	ecDNA	Yes	No	No	No	Yes	['chr14:36180688-36310507']
TCGA-91-6847-01A	ecDNA	Yes	Yes	Yes	No	Yes	['chr7:54468491-55219065', 'chr7:55221368-56327434']
TCGA-91-7771-01A	ecDNA	Yes	No	Yes	No	No	['chr20:63936964-63998062']
TCGA-91-7771-01A	ecDNA	Yes	No	No	No	Yes	['chr4:29727712-29730723', 'chr4:32702510-32709549', 'chr4:32709585-32805145']
TCGA-97-8174-01A	ecDNA	No	No	Yes	No	Yes	['chr5:706712-775904']
TCGA-MP-A4TA-01A	ecDNA	No	No	Yes	No	Yes	['chr5:32660564-32831614']

## Sheet: Supplementary Table 3
Supplementary Table 3. Recurrently amplified oncogenes on ecDNA in LCINS across unique genomic loci
Oncogene	ecDNA frequency	% of total gene amplifications	Total Prevalence in Cohort
MDM2	36	25.71	36/871 (4.13%)
TERT	10	7.14	10/871 (1.15%)
CCND1	8	5.71	8/871 (0.92%)
MYC	8	5.71	8/871 (0.92%)
EGFR	7	5	7/871 (0.8%)
NKX2-1	5	3.57	5/871 (0.57%)

## Sheet: Supplementary Table 4
Supplementary Table 4. Recurrently amplified oncogenes on ecDNA in LCSS across unique genomic loci
Oncogene	frequency	proportion	Total Prevalence in Cohort
MDM2	5	7.14	5/345 (1.45%)
MYC	2	2.86	2/345 (0.58%)
NKX2-1	2	2.86	2/345 (0.58%)

## Sheet: Supplementary Table 5
Supplementary Table 5. Additional EGFR-ecDNA detected by modified pipeline
Tumor_Barcode	Classification	Gene	Gene_CN	Smoking	Stage	Age	Tumor_Purity	Histology	TP53	Study	EGFR_Mutation_Status	Ancestry	Chromothripsis	wGII
LU-FF21_tumor	ecDNA	EGFR	20.7249	Non-Smoker	NA	58	0.36445	Adenocarcinoma	Mutation_Driver: 1 Missense_Mutation	Public-WGS	L858R	EAS	no chromothripsis overlap	0.233687
NSLC-0076-T01	ecDNA	EGFR	39.7729	Non-Smoker	IA	68	0.1337	Adenocarcinoma	NA	Laval	L480_P486delinsS	EUR	no chromothripsis overlap	0.159124
NSLC-0366-T01	ecDNA	EGFR	91.4136	Non-Smoker	NA	71	0.662667	Adenocarcinoma	Mutation_Driver: 1 Missense_Mutation	Hong_Kong		EAS	no chromothripsis overlap	0.444996
NSLC-0607-T01	ecDNA	EGFR	8.25475	Non-Smoker	IB	62.2533	0.3892	Other	Mutation_Driver: 1 Frame_Shift_Del	IARC	L858R	EUR	no chromothripsis overlap	0.319855
NSLC-0752-T01	ecDNA	EGFR	12.9196	Non-Smoker	III	70.4723	0.3964	Adenocarcinoma	NA	IARC	L858R	Other	no chromothripsis overlap	0.326155
NSLC-0841-T01	ecDNA	EGFR	13.2628	Non-Smoker	IV	61	0.396	Other	NA	Taiwan	E479_A483del	EAS	no chromothripsis overlap	0.160987
NSLC-0859-T01	ecDNA	EGFR	20.8328	Non-Smoker	I	62	0.69621	Adenocarcinoma	Mutation_Driver: 1 Missense_Mutation	Taiwan	L594Q	EAS	no chromothripsis overlap	0.510594
TCGA-91-6847-01A	ecDNA	EGFR	33.5375	Smoker	IB	62	0.85255	Adenocarcinoma	Mutation_Driver: 1 Missense_Mutation	Public-WGS	L594Q	EUR	no chromothripsis overlap	0.621456
